# Supplementary material for: Phenolics Profile, Antioxidant Activity and Flavor Volatiles of Pear Juice: Influence of Lactic Acid Fermentation Using Three Lactobacillus Strains in Monoculture and Binary Mixture
Source: Foods. 2021 Dec 21;11(1):11. doi: 10.3390/foods11010011 (PMC8750113; doi:10.3390/foods11010011)
Supplement: Supplementary file 1 [file foods-11-00011-s001.zip]

Archive with 1 entries (1 files):
- foods-1513394-supplementary.pdf
